# Supplementary material for: Competitive Hydrogen-Bond Partitioning in Deep Eutectic Solvents: From Cooperative Charge Spreading to Structure–Property Design Rules
Source: ACS Omega. 2026 Jun 22;11(26):38868–91. doi: 10.1021/acsomega.6c02376 (PMC13347335; doi:10.1021/acsomega.6c02376)
Supplement: Supplementary file 1 [file ao6c02376_si_001.zip]

Archive with 2 entries (2 files):
- des_hb_analyzer.html
- des_hb_analyzer.py
