# Supplementary material for: Competitive Hydrogen-Bond Partitioning in Deep Eutectic Solvents: From Cooperative Charge Spreading to Structure–Property Design Rules
Source: ACS Omega. 2026 Jun 22;11(26):38868–91. doi: 10.1021/acsomega.6c02376 (PMC13347335; doi:10.1021/acsomega.6c02376)
Supplement: Supplementary file 1 [file ao6c02376_si_001.zip › des_hb_analyzer.py]

#!/usr/bin/env python3
"""
DES Hydrogen-Bond Analyzer
Supporting tool for: "Competitive Hydrogen-Bond Partitioning in Deep Eutectic Solvents"
Aparicio et al. (2026)

Requirements:
    pip install dash plotly pandas numpy

Usage:
    python des_hb_analyzer.py
    Open http://127.0.0.1:8050 in your browser
"""

import dash
from dash import dcc, html, Input, Output, State, callback, ctx
import plotly.graph_objects as go
import plotly.express as px
import pandas as pd
import numpy as np
import math

# ═══════════════════════════════════════════════════════════════════
# DATA
# ═══════════════════════════════════════════════════════════════════

DES_DATA = [
    dict(id="reline", name="Reline", hba="ChCl", hbd="Urea", ratio="1:2", type="III",
         eta=750, sigma=0.2, D=0.3, Tg=210, Tm=285, avgHB=5.2, ClCoord=3.8,
         tauHB=75, selfAssoc=20, alpha2=2.0, ionicFrac=40, ddFrac=20, catFrac=15,
         dispFrac=10, waterSens=55, coop=85, persist=80, piDisp=5, waterTol=15),
    dict(id="ethaline", name="Ethaline", hba="ChCl", hbd="Ethylene Glycol", ratio="1:2", type="III",
         eta=36, sigma=7.6, D=3.5, Tg=150, Tm=207, avgHB=3.8, ClCoord=3.0,
         tauHB=32, selfAssoc=35, alpha2=0.8, ionicFrac=35, ddFrac=30, catFrac=12,
         dispFrac=8, waterSens=35, coop=50, persist=50, piDisp=8, waterTol=30),
    dict(id="glyceline", name="Glyceline", hba="ChCl", hbd="Glycerol", ratio="1:2", type="III",
         eta=376, sigma=1.1, D=0.8, Tg=195, Tm=240, avgHB=4.8, ClCoord=3.5,
         tauHB=55, selfAssoc=55, alpha2=1.5, ionicFrac=30, ddFrac=35, catFrac=10,
         dispFrac=8, waterSens=50, coop=70, persist=70, piDisp=5, waterTol=20),
    dict(id="oxaline", name="Oxaline", hba="ChCl", hbd="Oxalic Acid", ratio="1:1", type="III",
         eta=1200, sigma=0.08, D=0.15, Tg=215, Tm=307, avgHB=5.8, ClCoord=4.2,
         tauHB=95, selfAssoc=25, alpha2=2.3, ionicFrac=45, ddFrac=15, catFrac=12,
         dispFrac=5, waterSens=60, coop=90, persist=90, piDisp=3, waterTol=10),
    dict(id="nades", name="NADES (ChCl:Glucose)", hba="ChCl", hbd="Glucose", ratio="1:1", type="NADES",
         eta=8500, sigma=0.01, D=0.1, Tg=220, Tm=323, avgHB=6.5, ClCoord=4.5,
         tauHB=120, selfAssoc=65, alpha2=2.5, ionicFrac=25, ddFrac=40, catFrac=8,
         dispFrac=5, waterSens=70, coop=80, persist=95, piDisp=2, waterTol=8),
    dict(id="thymol", name="Thymol:Menthol", hba="Thymol", hbd="Menthol", ratio="1:1", type="V",
         eta=25, sigma=0.001, D=8.0, Tg=148, Tm=250, avgHB=1.8, ClCoord=0.0,
         tauHB=8, selfAssoc=15, alpha2=0.5, ionicFrac=0, ddFrac=30, catFrac=0,
         dispFrac=40, waterSens=90, coop=15, persist=15, piDisp=40, waterTol=2),
    dict(id="tbacl", name="TBACl:Decanoic Acid", hba="TBACl", hbd="Decanoic Acid", ratio="1:2", type="Hydrophobic",
         eta=45, sigma=0.5, D=5.0, Tg=155, Tm=263, avgHB=2.5, ClCoord=2.0,
         tauHB=18, selfAssoc=40, alpha2=0.7, ionicFrac=20, ddFrac=25, catFrac=5,
         dispFrac=30, waterSens=95, coop=30, persist=25, piDisp=30, waterTol=3),
    dict(id="rel10", name="Reline + 10% H₂O", hba="ChCl", hbd="Urea + H₂O", ratio="1:2+10%", type="III+H₂O",
         eta=80, sigma=3.5, D=4.0, Tg=185, Tm=275, avgHB=4.0, ClCoord=3.2,
         tauHB=35, selfAssoc=15, alpha2=1.0, ionicFrac=30, ddFrac=18, catFrac=12,
         dispFrac=8, waterSens=40, coop=60, persist=50, piDisp=5, waterTol=25),
    dict(id="rel30", name="Reline + 30% H₂O", hba="ChCl", hbd="Urea + H₂O", ratio="1:2+30%", type="Aq. DES",
         eta=8, sigma=25, D=12, Tg=155, Tm=265, avgHB=2.5, ClCoord=2.2,
         tauHB=15, selfAssoc=5, alpha2=0.3, ionicFrac=15, ddFrac=10, catFrac=8,
         dispFrac=5, waterSens=15, coop=25, persist=20, piDisp=5, waterTol=50),
]

df = pd.DataFrame(DES_DATA)

METHODS_DATA = [
    dict(name="FTIR/ATR-IR", Strength=4, Topology=2, Dynamics=2, Microhet=1, H2O_Comp=4, Transport=2, Interfacial=2),
    dict(name="Raman/UVRR", Strength=4, Topology=2, Dynamics=2, Microhet=2, H2O_Comp=3, Transport=1, Interfacial=2),
    dict(name="¹H/³⁵Cl NMR", Strength=3, Topology=3, Dynamics=3, Microhet=2, H2O_Comp=4, Transport=3, Interfacial=1),
    dict(name="DOSY NMR", Strength=1, Topology=1, Dynamics=3, Microhet=3, H2O_Comp=3, Transport=5, Interfacial=1),
    dict(name="Neutron/X-ray+EPSR", Strength=3, Topology=5, Dynamics=3, Microhet=3, H2O_Comp=3, Transport=2, Interfacial=3),
    dict(name="Dielectric Spec.", Strength=2, Topology=1, Dynamics=4, Microhet=3, H2O_Comp=2, Transport=5, Interfacial=2),
    dict(name="DSC/TGA", Strength=2, Topology=1, Dynamics=1, Microhet=1, H2O_Comp=3, Transport=2, Interfacial=1),
    dict(name="SFG", Strength=3, Topology=2, Dynamics=2, Microhet=1, H2O_Comp=2, Transport=1, Interfacial=5),
    dict(name="Classical MD", Strength=3, Topology=5, Dynamics=5, Microhet=5, H2O_Comp=5, Transport=4, Interfacial=4),
    dict(name="AIMD/DFT-MD", Strength=5, Topology=5, Dynamics=5, Microhet=4, H2O_Comp=4, Transport=3, Interfacial=4),
    dict(name="DFT Cluster", Strength=5, Topology=3, Dynamics=1, Microhet=1, H2O_Comp=3, Transport=1, Interfacial=2),
    dict(name="ML Potentials", Strength=4, Topology=5, Dynamics=5, Microhet=4, H2O_Comp=4, Transport=3, Interfacial=3),
]

DESCRIPTORS = [
    dict(num=1, short="Motif Pop.", name="HB Motif Population",
         desc="Fractional distribution of Cl⁻···H–O, donor–donor, cation-mediated, and water motifs",
         maturity="Routine", key="ionicFrac"),
    dict(num=2, short="Persistence", name="HB Persistence Distribution",
         desc="Survival probability C(t): mean τ_HB and stretching exponent β",
         maturity="Routine", key="tauHB"),
    dict(num=3, short="Connectivity", name="Network Connectivity Index",
         desc="Graph-theory metric: average degree, clustering coefficient, percolation threshold",
         maturity="Emerging", key="ClCoord"),
    dict(num=4, short="Hydration", name="Competitive Hydration Index",
         desc="Fractional shift in motif populations upon 0–10 wt% water addition",
         maturity="Emerging", key="waterSens"),
    dict(num=5, short="Heterogeneity", name="Dynamic Heterogeneity Metric",
         desc="Non-Gaussian parameter α₂,max or fast/slow diffusion ratio",
         maturity="Emerging", key="alpha2"),
    dict(num=6, short="Interfacial", name="Interfacial HB Partitioning",
         desc="Motif population difference between bulk (>3 nm) and interface (<1 nm)",
         maturity="Aspirational", key="waterTol"),
]

COLORS = ["#E8475F", "#3B82F6", "#10B981", "#F59E0B", "#8B5CF6",
          "#EC4899", "#06B6D4", "#84CC16", "#F97316"]

PLOT_LAYOUT = dict(
    paper_bgcolor="#0f172a", plot_bgcolor="#0f172a",
    font=dict(family="DM Sans, sans-serif", color="#e2e8f0", size=11),
    margin=dict(l=60, r=30, t=40, b=50),
    legend=dict(font=dict(size=10, color="#94a3b8"), bgcolor="rgba(0,0,0,0)"),
)

# ═══════════════════════════════════════════════════════════════════
# APP
# ═══════════════════════════════════════════════════════════════════

app = dash.Dash(__name__, suppress_callback_exceptions=True)
app.title = "DES Hydrogen-Bond Analyzer"

# ─── Styles ───────────────────────────────────────────────────────
SIDEBAR_STYLE = {
    "width": "190px", "minHeight": "100vh", "backgroundColor": "#0f172a",
    "borderRight": "1px solid #1e293b", "padding": "10px 0", "position": "fixed",
    "top": "60px", "left": "0", "overflowY": "auto", "bottom": "0",
}
CONTENT_STYLE = {
    "marginLeft": "190px", "padding": "24px", "minHeight": "calc(100vh - 60px)",
    "backgroundColor": "#0f172a",
}
HEADER_STYLE = {
    "backgroundColor": "#0f172a", "borderBottom": "1px solid #1e293b",
    "padding": "14px 24px", "display": "flex", "justifyContent": "space-between",
    "alignItems": "center", "position": "sticky", "top": "0", "zIndex": "100",
}

TAB_IDS = ["fingerprint", "motifs", "correlations", "methods",
           "hydration", "descriptors", "screener", "tradeoff"]
TAB_LABELS = ["⬡ HB Fingerprints", "▤ Motif Partitioning", "⤢ Structure–Property",
              "▦ Method Matrix", "⯍ Hydration Simulator", "≣ Descriptor Set",
              "⨀ DES Screener", "⇄ Coop.–Mobility"]


def make_nav_button(tab_id, label, is_active):
    style = {
        "display": "block", "width": "100%", "padding": "9px 14px",
        "border": "none", "cursor": "pointer", "fontSize": "11px",
        "fontFamily": "DM Sans, sans-serif", "textAlign": "left",
        "borderLeft": f"2px solid {'#3b82f6' if is_active else 'transparent'}",
        "backgroundColor": "#1e293b" if is_active else "transparent",
        "color": "#e2e8f0" if is_active else "#64748b",
        "textDecoration": "none", "borderRadius": "0",
    }
    return html.Button(label, id={"type": "nav-btn", "index": tab_id},
                       n_clicks=0, style=style)


# ─── Layout ───────────────────────────────────────────────────────
app.layout = html.Div([
    dcc.Store(id="active-tab", data="fingerprint"),
    dcc.Store(id="selected-systems", data=["reline", "ethaline", "glyceline", "thymol"]),

    # Header
    html.Div([
        html.Div([
            html.Div("SUPPORTING TOOL", style={"fontSize": "9px", "color": "#475569",
                      "letterSpacing": "2px", "textTransform": "uppercase", "marginBottom": "2px"}),
            html.H1("DES Hydrogen-Bond Analyzer",
                     style={"fontSize": "16px", "fontWeight": "700", "margin": "0",
                            "letterSpacing": "-0.3px", "color": "#e2e8f0"}),
            html.Div("Competitive Partitioning · Cooperativity · Design Rules",
                     style={"fontSize": "10px", "color": "#475569", "marginTop": "2px"}),
        ]),
        html.Div([
            html.Div("", style={"color": "#334155", "fontSize": "9px"}),
            html.Div("Aparicio et al. 2026", style={"color": "#334155", "fontSize": "9px"}),
        ], style={"textAlign": "right"}),
    ], style=HEADER_STYLE),

    # Sidebar
    html.Div(id="sidebar", style=SIDEBAR_STYLE),

    # Main content
    html.Div(id="main-content", style=CONTENT_STYLE),

], style={"backgroundColor": "#0f172a", "minHeight": "100vh",
          "fontFamily": "DM Sans, sans-serif", "color": "#e2e8f0"})


# ═══════════════════════════════════════════════════════════════════
# CALLBACKS
# ═══════════════════════════════════════════════════════════════════

@callback(
    Output("active-tab", "data"),
    Input({"type": "nav-btn", "index": dash.ALL}, "n_clicks"),
    State("active-tab", "data"),
    prevent_initial_call=True,
)
def update_tab(n_clicks, current_tab):
    triggered = ctx.triggered_id
    if triggered and isinstance(triggered, dict):
        return triggered["index"]
    return current_tab


@callback(
    Output("selected-systems", "data"),
    Input({"type": "sys-cb", "index": dash.ALL}, "value"),
    State("selected-systems", "data"),
)
def update_systems(values, current):
    new_sel = []
    for i, d in enumerate(DES_DATA):
        if values[i]:
            new_sel.append(d["id"])
    return new_sel if new_sel else current


@callback(
    Output("sidebar", "children"),
    Input("active-tab", "data"),
    Input("selected-systems", "data"),
)
def render_sidebar(active_tab, selected):
    nav_buttons = [make_nav_button(tid, lbl, tid == active_tab)
                   for tid, lbl in zip(TAB_IDS, TAB_LABELS)]

    sys_checks = []
    for d in DES_DATA:
        short = d["name"][:18] + "…" if len(d["name"]) > 18 else d["name"]
        sys_checks.append(
            dcc.Checklist(
                options=[{"label": f" {short}", "value": d["id"]}],
                value=[d["id"]] if d["id"] in selected else [],
                id={"type": "sys-cb", "index": d["id"]},
                style={"fontSize": "10px", "color": "#94a3b8"},
                inputStyle={"accentColor": "#3b82f6", "marginRight": "4px"},
            )
        )

    return html.Div([
        *nav_buttons,
        html.Hr(style={"borderColor": "#1e293b", "margin": "10px 14px"}),
        html.Div("SYSTEMS", style={"fontSize": "9px", "color": "#475569",
                 "letterSpacing": "1.5px", "padding": "0 14px", "marginBottom": "6px"}),
        html.Div(sys_checks, style={"padding": "0 14px"}),
    ])


@callback(
    Output("main-content", "children"),
    Input("active-tab", "data"),
    Input("selected-systems", "data"),
)
def render_content(tab, selected):
    dfs = df[df["id"].isin(selected)]
    renderers = {
        "fingerprint": render_fingerprint,
        "motifs": render_motifs,
        "correlations": render_correlations,
        "methods": render_methods,
        "hydration": render_hydration,
        "descriptors": render_descriptors,
        "screener": render_screener,
        "tradeoff": render_tradeoff,
    }
    return renderers.get(tab, render_fingerprint)(dfs, selected)


# ═══════════════════════════════════════════════════════════════════
# RENDERERS
# ═══════════════════════════════════════════════════════════════════

def section_header(title, desc):
    return html.Div([
        html.H2(title, style={"fontSize": "18px", "fontWeight": "700",
                               "marginBottom": "4px", "letterSpacing": "-0.3px"}),
        html.P(desc, style={"fontSize": "11px", "color": "#64748b",
                             "marginBottom": "18px", "maxWidth": "620px", "lineHeight": "1.55"}),
    ])


# ─── 1. Fingerprints (Radar) ─────────────────────────────────
def render_fingerprint(dfs, selected):
    categories = ["Ionic HB", "Self-Assoc.", "Cooperativity", "Persistence",
                   "Disp./π", "Heterogeneity", "Water Sens.", "Cation Med."]
    fig = go.Figure()
    for i, (_, row) in enumerate(dfs.iterrows()):
        vals = [row.ionicFrac*100/45, row.selfAssoc*100/65, row.coop,
                row.persist, row.piDisp*100/40, row.alpha2*100/2.5,
                row.waterSens, row.catFrac*100/15]
        fig.add_trace(go.Scatterpolar(
            r=vals + [vals[0]], theta=categories + [categories[0]],
            fill="toself", name=row["name"],
            line=dict(color=COLORS[i % len(COLORS)], width=2),
            fillcolor=COLORS[i % len(COLORS)].replace(")", ",0.1)").replace("rgb", "rgba")
                      if "rgb" in COLORS[i % len(COLORS)]
                      else COLORS[i % len(COLORS)] + "18",
        ))
    fig.update_layout(
        **PLOT_LAYOUT, height=450,
        polar=dict(
            bgcolor="#0f172a",
            radialaxis=dict(visible=True, range=[0, 100], showticklabels=False,
                            gridcolor="rgba(148,163,184,0.12)"),
            angularaxis=dict(gridcolor="rgba(148,163,184,0.12)",
                             tickfont=dict(size=10, color="#94a3b8")),
        ),
    )
    return html.Div([
        section_header("Hydrogen-Bond Fingerprints",
                       "Radar chart comparing selected DES across eight descriptors (Figure 10a)."),
        dcc.Graph(figure=fig, config={"displayModeBar": False}),
    ])


# ─── 2. Motif Partitioning ───────────────────────────────────
def render_motifs(dfs, selected):
    motif_labels = ["Ionic Cl⁻···H", "Donor–Donor", "Cation-med.", "Disp./π–π", "Other"]
    motif_colors = ["#E8475F", "#3B82F6", "#10B981", "#F59E0B", "#475569"]
    fig = go.Figure()
    for j, (ml, mc) in enumerate(zip(motif_labels, motif_colors)):
        vals = []
        for _, row in dfs.iterrows():
            fracs = [row.ionicFrac, row.ddFrac, row.catFrac, row.dispFrac]
            fracs.append(max(0, 100 - sum(fracs)))
            vals.append(fracs[j])
        fig.add_trace(go.Bar(
            y=dfs["name"], x=vals, name=ml, orientation="h",
            marker_color=mc, text=[f"{v}%" for v in vals], textposition="inside",
            textfont=dict(size=9, color="#e2e8f0"),
        ))
    fig.update_layout(
        **PLOT_LAYOUT, barmode="stack", height=50 + len(dfs) * 50,
        xaxis=dict(title="Energy Contribution (%)", gridcolor="rgba(51,65,85,0.3)",
                   tickfont=dict(color="#64748b")),
        yaxis=dict(autorange="reversed", tickfont=dict(color="#e2e8f0", size=11)),
    )
    return html.Div([
        section_header("Motif Partitioning",
                       "Energy contribution by HB motif class (Figure 4b). The balance determines DES behavior."),
        dcc.Graph(figure=fig, config={"displayModeBar": False}),
    ])


# ─── 3. Structure–Property ───────────────────────────────────
def render_correlations(dfs, selected):
    plots = [
        ("ClCoord", "eta", "Cl⁻ Coordination", "η (mPa·s)", True, "a) Viscosity vs. Connectivity"),
        ("tauHB", "sigma", "τ_HB (ps)", "σ (mS/cm)", True, "b) Conductivity vs. τ_HB"),
        ("ClCoord", "D", "Cl⁻ Coordination", "D (×10⁻¹⁰ m²/s)", False, "c) Diffusion vs. Connectivity"),
        ("tauHB", "Tg", "τ_HB (ps)", "Tg (K)", False, "d) Tg vs. τ_HB"),
    ]
    figs = []
    for xk, yk, xl, yl, logy, title in plots:
        fig = go.Figure()
        for i, (_, row) in enumerate(dfs.iterrows()):
            fig.add_trace(go.Scatter(
                x=[row[xk]], y=[row[yk]], mode="markers+text",
                marker=dict(size=8 + row.avgHB * 3, color=COLORS[i % len(COLORS)],
                            opacity=0.7, line=dict(width=1.5, color=COLORS[i % len(COLORS)])),
                text=[row["name"]], textposition="top center",
                textfont=dict(size=8, color="#cbd5e1"), name=row["name"], showlegend=False,
            ))
        layout = {**PLOT_LAYOUT, "height": 280, "title": dict(text=title, font=dict(size=11, color="#94a3b8"))}
        layout["xaxis"] = dict(title=xl, gridcolor="rgba(51,65,85,0.3)", tickfont=dict(color="#64748b", size=9))
        layout["yaxis"] = dict(title=yl, gridcolor="rgba(51,65,85,0.3)", tickfont=dict(color="#64748b", size=9))
        if logy:
            layout["yaxis"]["type"] = "log"
        fig.update_layout(**layout)
        figs.append(dcc.Graph(figure=fig, config={"displayModeBar": False},
                              style={"backgroundColor": "#1e293b", "borderRadius": "8px", "padding": "8px"}))

    return html.Div([
        section_header("Structure–Property Correlations",
                       "Four cross-system correlations (Figure 6). Bubble size ∝ avg. HB per molecule."),
        html.Div(figs, style={"display": "grid", "gridTemplateColumns": "1fr 1fr", "gap": "12px"}),
    ])


# ─── 4. Method Matrix ────────────────────────────────────────
def render_methods(dfs, selected):
    mdf = pd.DataFrame(METHODS_DATA)
    props = ["Strength", "Topology", "Dynamics", "Microhet", "H2O_Comp", "Transport", "Interfacial"]
    mdf["Total"] = mdf[props].sum(axis=1)
    z = mdf[props].values
    colorscale = [[0, "#0f172a"], [0.25, "#1e3a5f"], [0.5, "#1d6b8a"], [0.75, "#22907c"], [1, "#84cc16"]]
    fig = go.Figure(go.Heatmap(
        z=z, x=["Strength", "Topology", "Dynamics", "Microhet.", "H₂O Comp.", "Transport", "Interfacial"],
        y=mdf["name"], colorscale=colorscale, zmin=1, zmax=5,
        text=z, texttemplate="%{text}", textfont=dict(size=11, color="#e2e8f0"),
        hovertemplate="Method: %{y}<br>Property: %{x}<br>Score: %{z}<extra></extra>",
        showscale=False,
    ))
    # Add total as annotations
    for i, tot in enumerate(mdf["Total"]):
        fig.add_annotation(x=7.3, y=mdf["name"].iloc[i], text=f"Σ={tot}",
                           showarrow=False, font=dict(color="#fbbf24", size=10, family="Space Mono"))
    fig.update_layout(
        **PLOT_LAYOUT, height=420,
        xaxis=dict(side="top", tickfont=dict(size=10, color="#94a3b8")),
        yaxis=dict(autorange="reversed", tickfont=dict(size=10, color="#e2e8f0")),
    )
    return html.Div([
        section_header("Information-Content Matrix",
                       "Scores (1–5) for 12 methods × 7 HB properties (Figure 3, Table 1). Triangulation criterion: ≥2 categories."),
        dcc.Graph(figure=fig, config={"displayModeBar": False}),
    ])


# ─── 5. Hydration Simulator ──────────────────────────────────
def render_hydration(dfs, selected):
    return html.Div([
        section_header("Hydration Regime Simulator",
                       "Interactive simulation of water addition to reline (Figure 7a). Four hydration regimes."),
        html.Div([
            html.Span("0 wt%", style={"fontSize": "12px", "color": "#94a3b8"}),
            dcc.Slider(id="water-slider", min=0, max=35, step=0.5, value=0,
                       marks={0: "0", 3: "3", 15: "15", 30: "30", 35: "35"},
                       tooltip={"placement": "bottom"}),
            html.Span("35 wt%", style={"fontSize": "12px", "color": "#94a3b8"}),
        ], style={"display": "flex", "alignItems": "center", "gap": "14px", "marginBottom": "16px"}),
        html.Div(id="hydration-display"),
    ])


@callback(Output("hydration-display", "children"), Input("water-slider", "value"))
def update_hydration(water):
    b = DES_DATA[0]  # reline
    w10 = DES_DATA[7]  # rel10
    w30 = DES_DATA[8]  # rel30

    def interp(key):
        if water <= 0: return b[key]
        if water <= 10: return b[key] + (w10[key] - b[key]) * water / 10
        if water <= 30: return w10[key] + (w30[key] - w10[key]) * (water - 10) / 20
        return w30[key]

    regime = ("Trace Water" if water < 3 else "Competitive Hydration" if water < 15
              else "Network Reorganization" if water < 30 else "Aqueous DES")
    rc = ("#10B981" if water < 3 else "#F59E0B" if water < 15
          else "#E8475F" if water < 30 else "#8B5CF6")

    metrics = [
        ("η (mPa·s)", interp("eta"), lambda v: f"{v:.0f}" if v >= 10 else f"{v:.1f}"),
        ("σ (mS/cm)", interp("sigma"), lambda v: f"{v:.1f}"),
        ("D (×10⁻¹⁰ m²/s)", interp("D"), lambda v: f"{v:.1f}"),
        ("Cl⁻ Coord.", interp("ClCoord"), lambda v: f"{v:.1f}"),
        ("τ_HB (ps)", interp("tauHB"), lambda v: f"{v:.0f}"),
        ("α₂,max", interp("alpha2"), lambda v: f"{v:.1f}"),
    ]

    boxes = []
    for label, val, fmt in metrics:
        boxes.append(html.Div([
            html.Div(fmt(val), style={"fontSize": "22px", "fontWeight": "700",
                                       "fontFamily": "Space Mono, monospace", "color": "#e2e8f0"}),
            html.Div(label, style={"fontSize": "9px", "color": "#64748b", "marginTop": "4px"}),
        ], style={"backgroundColor": "#1e293b", "borderRadius": "8px",
                  "padding": "14px 10px", "textAlign": "center"}))

    return html.Div([
        html.Div([
            html.Span(f"{water:.1f}%", style={"fontSize": "28px", "fontWeight": "700",
                       "fontFamily": "Space Mono, monospace", "color": "#e2e8f0"}),
            html.Span(regime, style={"fontSize": "11px", "fontWeight": "600", "color": rc,
                       "marginLeft": "14px", "padding": "3px 12px", "borderRadius": "20px",
                       "border": f"1px solid {rc}"}),
        ], style={"textAlign": "center", "marginBottom": "18px"}),
        html.Div(boxes, style={"display": "grid", "gridTemplateColumns": "repeat(3, 1fr)", "gap": "10px"}),
    ])


# ─── 6. Descriptors ──────────────────────────────────────────
def render_descriptors(dfs, selected):
    cards = []
    for d in DESCRIPTORS:
        mat_color = {"Routine": "#10B981", "Emerging": "#F59E0B", "Aspirational": "#8B5CF6"}[d["maturity"]]
        vals = ", ".join([f"{row['name'][:10]}={row[d['key']]}" for _, row in df.iterrows()])
        cards.append(html.Div([
            html.Div(f"Descriptor {d['num']}", style={"fontSize": "10px", "color": "#64748b"}),
            html.Div(d["short"], style={"fontSize": "13px", "fontWeight": "700", "margin": "4px 0"}),
            html.Span(d["maturity"], style={"fontSize": "9px", "color": mat_color,
                       "padding": "2px 8px", "borderRadius": "10px",
                       "backgroundColor": f"{mat_color}18"}),
            html.P(d["desc"], style={"fontSize": "10px", "color": "#94a3b8",
                    "marginTop": "8px", "lineHeight": "1.5"}),
            html.Div(vals, style={"fontSize": "9px", "color": "#475569", "marginTop": "6px",
                      "fontFamily": "Space Mono, monospace"}),
        ], style={"backgroundColor": "#1e293b", "borderRadius": "8px", "padding": "14px",
                  "border": "1px solid #334155"}))

    return html.Div([
        section_header("Six-Descriptor Framework",
                       "Proposed descriptor set for standardized DES characterization (Table 3)."),
        html.Div(cards, style={"display": "grid", "gridTemplateColumns": "repeat(3, 1fr)", "gap": "12px"}),
    ])


# ─── 7. DES Screener ─────────────────────────────────────────
def render_screener(dfs, selected):
    return html.Div([
        section_header("DES Design Screener",
                       "Filter systems by target property ranges and HB constraints (Figure 11 workflow)."),
        html.Div([
            html.Div([
                html.Label("Viscosity range (mPa·s)", style={"fontSize": "10px", "color": "#94a3b8"}),
                html.Div([
                    dcc.Input(id="eta-lo", type="number", value=10, debounce=True,
                              style={"width": "100%", "backgroundColor": "#1e293b", "border": "1px solid #334155",
                                     "borderRadius": "6px", "padding": "6px 8px", "color": "#e2e8f0", "fontSize": "12px"}),
                    dcc.Input(id="eta-hi", type="number", value=200, debounce=True,
                              style={"width": "100%", "backgroundColor": "#1e293b", "border": "1px solid #334155",
                                     "borderRadius": "6px", "padding": "6px 8px", "color": "#e2e8f0", "fontSize": "12px"}),
                ], style={"display": "flex", "gap": "8px"}),
            ]),
            html.Div([
                html.Label("Conductivity range (mS/cm)", style={"fontSize": "10px", "color": "#94a3b8"}),
                html.Div([
                    dcc.Input(id="sig-lo", type="number", value=1, debounce=True,
                              style={"width": "100%", "backgroundColor": "#1e293b", "border": "1px solid #334155",
                                     "borderRadius": "6px", "padding": "6px 8px", "color": "#e2e8f0", "fontSize": "12px"}),
                    dcc.Input(id="sig-hi", type="number", value=50, debounce=True,
                              style={"width": "100%", "backgroundColor": "#1e293b", "border": "1px solid #334155",
                                     "borderRadius": "6px", "padding": "6px 8px", "color": "#e2e8f0", "fontSize": "12px"}),
                ], style={"display": "flex", "gap": "8px"}),
            ]),
            html.Div([
                html.Label(id="ws-label", style={"fontSize": "10px", "color": "#94a3b8"}),
                dcc.Slider(id="ws-slider", min=10, max=100, value=70, marks=None,
                           tooltip={"placement": "bottom"}),
            ]),
            html.Div([
                html.Label(id="coop-label", style={"fontSize": "10px", "color": "#94a3b8"}),
                dcc.Slider(id="coop-slider", min=0, max=95, value=0, marks=None,
                           tooltip={"placement": "bottom"}),
            ]),
        ], style={"display": "grid", "gridTemplateColumns": "1fr 1fr", "gap": "16px", "marginBottom": "16px"}),
        html.Div(id="screen-results", style={"backgroundColor": "#1e293b", "borderRadius": "8px", "padding": "16px"}),
    ])


@callback(
    Output("screen-results", "children"),
    Output("ws-label", "children"),
    Output("coop-label", "children"),
    Input("eta-lo", "value"), Input("eta-hi", "value"),
    Input("sig-lo", "value"), Input("sig-hi", "value"),
    Input("ws-slider", "value"), Input("coop-slider", "value"),
)
def run_screener(eta_lo, eta_hi, sig_lo, sig_hi, ws, coop_min):
    matches = [d for d in DES_DATA if
               eta_lo <= d["eta"] <= eta_hi and sig_lo <= d["sigma"] <= sig_hi
               and d["waterSens"] <= ws and d["coop"] >= coop_min]
    rows = []
    for m in matches:
        rows.append(html.Div([
            html.Span([html.Strong(m["name"]),
                        html.Span(f"  Type {m['type']}", style={"color": "#64748b", "fontSize": "10px"})]),
            html.Span(f"η={m['eta']}  σ={m['sigma']}  Coop={m['coop']}%",
                      style={"fontSize": "10px", "color": "#94a3b8"}),
        ], style={"display": "flex", "justifyContent": "space-between", "padding": "8px 0",
                  "borderBottom": "1px solid #0f172a"}))

    header = html.Div(f"{len(matches)} system{'s' if len(matches) != 1 else ''} match",
                       style={"fontSize": "11px", "color": "#64748b", "marginBottom": "8px"})
    if not matches:
        rows = [html.Div("No matches. Relax constraints.",
                         style={"color": "#475569", "textAlign": "center", "padding": "20px"})]

    return [header, *rows], f"Max water sensitivity (%): {ws}", f"Min cooperativity (%): {coop_min}"


# ─── 8. Coop–Mobility ────────────────────────────────────────
def render_tradeoff(dfs, selected):
    sys = [d for d in DES_DATA if "rel" not in d["id"]]
    fig = go.Figure()
    bar_colors = ["#3B82F6" if s["coop"] < 40 else "#10B981" if s["coop"] < 75
                  else "#E8475F" for s in sys]
    fig.add_trace(go.Bar(
        y=[s["name"] for s in sys],
        x=[s["coop"] for s in sys],
        orientation="h", name="Cooperativity (%)",
        marker_color=bar_colors, marker_line=dict(width=1.5, color=bar_colors),
        opacity=0.8, text=[f"{s['coop']}%" for s in sys], textposition="inside",
        textfont=dict(size=10, color="#e2e8f0"),
    ))
    fig.add_trace(go.Bar(
        y=[s["name"] for s in sys],
        x=[math.log10(max(1, s["eta"])) * 20 for s in sys],
        orientation="h", name="log₁₀(η) × 20",
        marker_color="rgba(148,163,184,0.15)",
        marker_line=dict(width=1, color="#94a3b8"),
    ))
    fig.update_layout(**PLOT_LAYOUT, barmode="group", height=320,
                      xaxis=dict(gridcolor="rgba(51,65,85,0.2)", tickfont=dict(color="#64748b")),
                      yaxis=dict(autorange="reversed", tickfont=dict(color="#e2e8f0", size=11)))

    regimes = []
    for label, color, lo, hi, traits in [
        ("Low Cooperativity", "#3B82F6", 0, 40, "Weak eutectic · Low η · Fast D"),
        ("Moderate (Sweet Spot)", "#10B981", 40, 75, "Balanced properties · Good transport"),
        ("High Cooperativity", "#E8475F", 75, 100, "Deep eutectic · Very high η"),
    ]:
        members = [d for d in sys if lo <= d["coop"] < hi]
        items = [html.Div(f"{m['name']}  η={m['eta']}, Coop={m['coop']}%",
                          style={"fontSize": "10px", "color": "#94a3b8", "padding": "2px 0"})
                 for m in members]
        regimes.append(html.Div([
            html.H4(label, style={"fontSize": "12px", "fontWeight": "700", "color": color, "marginBottom": "4px"}),
            html.P(traits, style={"fontSize": "10px", "color": "#64748b", "marginBottom": "8px"}),
            *items,
        ], style={"backgroundColor": "#1e293b", "borderRadius": "8px", "padding": "14px",
                  "borderTop": f"3px solid {color}"}))

    return html.Div([
        section_header("Cooperativity–Mobility Tradeoff",
                       "Central design axis (Figure 5c): charge spreading deepens eutectic but stiffens network."),
        dcc.Graph(figure=fig, config={"displayModeBar": False}),
        html.Div(regimes, style={"display": "grid", "gridTemplateColumns": "repeat(3, 1fr)",
                                  "gap": "12px", "marginTop": "16px"}),
    ])


# ═══════════════════════════════════════════════════════════════════
# RUN
# ═══════════════════════════════════════════════════════════════════

if __name__ == "__main__":
    print("\n  DES Hydrogen-Bond Analyzer")
    print("  Aparicio et al. (2026)")
    print("  ─────────────────────────────────────────")
    print("  Open http://127.0.0.1:8050 in your browser\n")
    app.run(debug=True, port=8050)
